# Supplementary material for: Abundance and Seasonal Variations of Snail Intermediate Hosts of Schistosomiasis in the Federal Capital Territory, Abuja, Nigeria
Source: Int J Environ Res Public Health. 2026 Mar 17;23(3):384. doi: 10.3390/ijerph23030384 (PMC13026216; doi:10.3390/ijerph23030384)
Supplement: Supplementary file 1 [file ijerph-23-00384-s001.zip]

Archive with 1 entries (1 files):
- ijerph-4087182-supplementary.pdf
